# Supplementary material for: DIPG Harbors Alterations Targetable by MEK Inhibitors, with Acquired Resistance Mechanisms Overcome by Combinatorial Inhibition
Source: Cancer Discov. 2022 Mar 8;12(3):712–29. doi: 10.1158/2159-8290.CD-20-0930 (PMC7612484; doi:10.1158/2159-8290.CD-20-0930)
Supplement: Supplementary Data [file cd-20-0930_supps1.xlsx]

## Sheet: (A) STR
Name	D21S11	TH01	TPOX	VWA	AMEL	CSF1PO	D16S539	D7S820	D13S317	D5S818
ICR-B117-TUM	29, 30	6, 9.3	8	18	XY	12	11, 12	11, 12	11	11
ICR-B117-NORM	29, 30	6, 9.3	8	15, 18	XY	12	11, 12	11, 12	11	11
ICR-B117-2D	29, 30	6, 9.3	8	18	XY	12	11 12	11, 12	11	11
ICR-B117-3D	29,30	6,9.3	8	18	X,Y	12	11,12	11,12	11	11
ICR-B118-TUM	31.2, 32.2	6, 9	8, 12	14, 18	XY	11, 12	9, 14	7, 11	8, 13	11
ICR-B118-NORM	31.2, 32.2	6, 9	8, 12	14, 18	XY	11, 12	9, 14	7, 11	8, 13	11
ICR-B121-TUM	29, 30	7, 8	8, 11	15, 16	X	11, 12	9, 11	12	8, 12	11
ICR-B121-NORM	29, 30	7, 8	8, 11	15, 16	X	11, 12	9, 11	12	8, 12	11
ICR-B121-2D	29,30	7,8	8,11	15,16	X	11,12	9,11	12	8,12	11
ICR-B128-TUM	28, 32.2	7	8	14, 17	XY	12	11, 12	9	8	11, 12
ICR-B128-NORM	28, 32.2	6, 7	8	14, 17	XY	12	11, 12	9	8	11, 12
ICR-B128-2D	28,30.2	7	8	14,17	X,Y	11,12	11,12	9	8,	11,12
ICR-B134-TUM	28	9.3	8, 9	20	X	10, 12	8, 11	9, 11	9, 13	9, 11
ICR-B134-NORM	28, 29	9.3	8, 9	14, 20	X	10, 12	8, 11	9, 11	9, 13	9, 11
ICR-B134-2D	28, 29	9.3	8, 9	14, 20	X	10, 12	8, 11	9, 11	9, 13	9, 11
ICR-B134-3D	28	9.3	8, 9	20	X	10, 12	8, 11	9, 11	9, 13	9, 11
ICR-B169-TUM	29,30	7,9	8	16,18	X	10,14	9,11	10,11	11,14	11,12
ICR-B169-NORM	29,30	7,9	8	16,18	X	10,14	9,11	10,11	11,14	11,12
ICR-B169-2D	29,30	9	8	16,18	X	10,13	10,11	10,11	11	11,12
ICR-B169-3D	29,30	9	8	16,18	X	10,14	11	10,11	11	11,12
ICR-B181-NORM	29,32.2	9.3	8,11	15,16	X	12	11	8,9	8,9	12
ICR-B181-2D	29,32.2	9.3	8,11	15,16	X	12	11	8,9	8,9	12
ICR-B181-3D	29,32.2	9.3	8,11	15,16	X	12	11	8,9	8,9	12
ICR-B184-TUM	28,31	7	8,11	15,19	X	10,11	9,13	7,11	9,11	12,13
ICR-B184-NORM	28,31	7	8,11	15,19	X	10,11	9,13	7,11	9,11	12,13
ICR-B186-TUM	28,29	6	8	16,18	X	12	11,12	8,11	11	11,12
ICR-B186-NORM	28,29	6,7	8	16,18	X	12	11,12	8,11	11	11,12
ICR-B186-2D	28,29	6	8	16,18	X	12	11,12	8,11	11	11,12
ICR-B193-TUM	30,35	6	11	15,16	X,Y	7,12	11,12	10	11,12	12,13
ICR-B193-NORM	30,35	6,9	11	15,16	X,Y	7,12	11,12	10	11,12	12,13
ICR-B193-2D	35	6	11	15,16	X,Y	7,12	11	9,10	12	12,13
ICR-B193-3D	35	6	11	15,17	X,Y	7,12	11,12	9,10	12,13	12,13
ICR-B194-NORM	27,30	7	8,11	18,19	X	9,12	11,13	8,10	8,12	12
ICR-B194-2D	27,30	7	8,11	18,19	X	9,12	11,13	8,10	8,12	12
ICR-B194-3D	27,30	7	8,11	18,19	X	9,12	11,13	8,10	12	12
ICR-B198-TUM	29,31	7,9	9,11	16,17	X,Y	11,13	9,12	10,12	11	11,14
ICR-B198-NORM	29,31	7,9	9,11	16,17	X,Y	11,13	9,12	10,12	11	11,14
ICR-B198-3D	29,31	7,9	9,11	16,17	X,Y	11,13	9,12	10,12	11	11,14

## Sheet: (B) Exome
Name	ACVR1	ARID1A	ARID1B	BRAF	CDKN2A	FKBP7	H3F3A	HIST1H3C	ID2	KIT	KMT2C	KMT5B	MLH1	MYCN	NF1	NTRK3	PDGFRA	PIK3CA	PIK3R1	SF3B1	SF3B2	SMARCA2	TP53
ICR-B117-TUM						HOMDEL	K27M												H450_E451ins				R273H
ICR-B117-PDX						HOMDEL	K27M												H450_E451ins				R273H
ICR-B117-2D							K27M												H450_E451ins				R273H
ICR-B117-3D							K27M												H450_E451ins				R273H
ICR-B118-TUM									AMP					AMP		AMP							T170fs
ICR-B118-PDX									AMP					AMP		AMP							T170fs
ICR-B121-TUM							K27M				R886H
ICR-B121-2D							K27M				R886H
ICR-B128-TUM					HOMDEL													H1047R		P249A		HOMDEL	R248W / S215N
ICR-B128-PDX					HOMDEL													H1047R		P249A		HOMDEL	R248W / S215N
ICR-B128-2D					HOMDEL													H1047R		P249A		HOMDEL	R248W / S215N
ICR-B134-TUM							K27M										AMP
ICR-B134-2D							K27M
ICR-B134-3D							K27M
ICR-B169-TUM				G469V			K27M																C176Y
ICR-B169-CDX				G469V			K27M																C176Y
ICR-B169-2D				G469V			K27M																C176Y
ICR-B169-3D				G469V			K27M																C176Y
ICR-B181-TUM	G328E						K27M												N564D		R330G		R273H
ICR-B181-PDX	G328E						K27M												N564D		R330G		R273H
ICR-B181-2D	G328E						K27M														R330G		R273H
ICR-B181-3D	G328E						K27M												N564D		R330G		R273H
ICR-B184-TUM								K27M							Glu76fs			E542K					C275Y
ICR-B184-PDX								K27M										E542K					C275Y
ICR-B184-2D								K27M										E542K					C275Y
ICR-B184-3D								K27M							I1824S			E542K					C275Y
ICR-B186-TUM			H883R				K27M			AMP							AMP / N468S						R213*
ICR-B186-PDX			H883R				K27M			AMP							AMP / N468S						R213*
ICR-B186-2D			H883R				K27M			AMP				AMP			AMP / N468S						R213*
ICR-B186-3D			H883R				K27M							AMP									R213*
ICR-B193-TUM		P1923fs										M646fs	HOMDEL					E545K					R146*
ICR-B193-PDX		P1923fs										M646fs	HOMDEL					E545K					R146*
ICR-B193-2D		P1923fs										M646fs	HOMDEL					E545K					R146*
ICR-B193-3D		P1923fs										M646fs	HOMDEL					E545K					R146*
ICR-B194-TUM																							R158fs
ICR-B194-PDX																							R158fs
ICR-B194-2D																							R158fs
ICR-B194-3D																							R158fs
ICR-B198-TUM							K27M											H1047R
ICR-B198-PDX							K27M											H1047R
ICR-B198-2D							K27M											H1047R
ICR-B198-3D							K27M											H1047R

## Sheet: (C) Methylation
Name	A.IDH	ATRT..MYC	ATRT..SHH	ATRT..TYR	CHGL	CHORDM	CN	CNS.NB..FOXR2	PLEX..PED.B	CPH..ADM	CPH..PAP	PLEX..AD	PLEX..PED.A.	ANA.PA	LGG..DIG.DIA	IHG	LGG..DNT	DLGNT	EFT..CIC	ENB..A	ENB..B	EPN..MPE	SUBEPN..PF	EPN..PF.A	EPN..PF.B	EPN..RELA	EPN..SPINE	SUBEPN..SPINE	SUBEPN..ST	EPN..YAP	ETMR	EWS	GBM..G34	GBM..MID	A.IDH..HG	DMG..K27	CONTR..INFLAM	GBM..MES	GBM..RTK.III	GBM..MYCN	GBM..RTK.I	GBM..RTK.II	LGG..GG	CONTR..REACT	HGNET..BCOR	HGNET..MN1	HMB	SFT.HMPC	LGG..MYB
ICR-B117-TUM	0.000180711	4.88622e-05	6.49167e-05	3.53596e-05	1.49906e-05	3.95246e-05	3.59307e-05	0.000270455	0.000200403	3.98541e-05	6.43711e-05	2.03414e-05	4.42595e-05	4.75694e-05	1.25971e-05	2.63175e-05	6.36493e-05	2.48064e-05	2.82801e-05	5.46339e-05	3.07795e-05	3.76036e-05	4.93279e-05	8.49835e-05	5.49767e-05	0.000152176	6.21782e-05	5.25643e-05	3.10897e-05	4.63001e-05	0.000127116	2.91649e-05	6.8298e-05	0.00387483	6.00974e-05	0.988678	4.97298e-05	6.61933e-06	0.00027219	5.87699e-05	0.00255169	6.99261e-05	4.1628e-05	2.63527e-05	3.58258e-05	6.4108e-05	3.95209e-05	2.55813e-05	5.36685e-05
ICR-B117-PDX	1.90623e-05	3.3709e-06	4.28427e-06	3.01422e-06	1.20298e-06	2.52439e-06	2.83974e-06	3.03254e-05	1.14113e-05	2.90439e-06	3.27481e-06	1.66354e-06	2.86546e-06	3.93342e-06	7.93494e-07	2.11714e-06	3.734e-06	1.79264e-06	2.11608e-06	3.64363e-06	2.7991e-06	2.85296e-06	3.73168e-06	6.6582e-06	4.51229e-06	1.41743e-05	4.42371e-06	4.0111e-06	2.5328e-06	3.78495e-06	8.98826e-06	2.19251e-06	5.60415e-06	0.00139796	5.30512e-06	0.997756	2.89405e-06	4.14226e-07	3.81599e-05	6.32743e-06	0.00044079	7.67195e-06	2.35275e-06	2.24615e-06	2.79661e-06	3.44745e-06	2.81577e-06	1.88248e-06	3.58529e-06
ICR-B117-2D	1.0347e-05	1.95444e-06	2.6697e-06	1.59381e-06	9.71166e-07	1.62099e-06	1.61759e-06	5.00164e-06	6.5408e-06	1.58547e-06	2.08686e-06	8.84826e-07	1.65925e-06	4.5939e-06	3.56067e-07	1.52897e-06	1.89137e-06	1.20985e-06	1.05257e-06	1.78501e-06	1.66701e-06	1.5768e-06	2.04043e-06	3.48973e-06	2.42416e-06	8.66954e-06	2.94389e-06	2.43032e-06	1.35737e-06	1.99114e-06	4.75116e-06	1.16205e-06	3.15825e-06	6.81191e-06	1.64546e-06	0.999728	1.58612e-06	2.46485e-07	1.42653e-05	3.76219e-06	3.50981e-05	2.9703e-05	1.33063e-06	1.32977e-06	1.67041e-06	1.8329e-06	1.59654e-06	9.65944e-07	2.4555e-06
ICR-B117-3D	0.00422689	0.00232721	0.00340348	0.00173155	0.00100107	0.00269835	0.00173661	0.00364272	0.0201062	0.00185812	0.0037757	0.000920804	0.00359188	0.00233728	0.000598552	0.00125863	0.00182779	0.000960624	0.00126246	0.00181651	0.00174292	0.00188868	0.00256323	0.00398632	0.0026576	0.00504535	0.00238462	0.00196396	0.00138681	0.00269345	0.00516205	0.0012327	0.00288448	0.00544798	0.00276058	0.700461	0.00208656	0.000238844	0.00472917	0.00102437	0.00844683	0.0482777	0.00127957	0.00137163	0.00150778	0.00219717	0.00202738	0.00113821	0.0143078
ICR-B118-TUM	4.26397e-05	1.35519e-05	2.04647e-05	8.60983e-06	4.50409e-06	1.20658e-05	1.01807e-05	3.45967e-05	5.86662e-05	1.03808e-05	1.38981e-05	6.3555e-06	2.81306e-06	1.40392e-05	3.95206e-06	1.39789e-05	1.34876e-05	7.44755e-06	7.44672e-06	7.87883e-06	2.19044e-05	1.21754e-05	2.05345e-05	3.44867e-05	1.9303e-05	0.000469864	3.01541e-05	9.69748e-05	9.20703e-06	1.38455e-05	3.50328e-05	7.78308e-06	2.81607e-05	1.7539e-05	1.70547e-05	0.000141281	1.00676e-05	1.33136e-05	0.00444162	0.989702	7.30749e-05	0.00379873	2.12783e-05	1.06921e-05	1.67937e-05	1.10439e-05	1.72423e-05	9.67797e-06	4.30798e-05
ICR-B118-PDX	2.78402e-06	7.57589e-07	1.63913e-06	5.70624e-07	3.58556e-07	7.16366e-07	9.38169e-07	2.57079e-06	4.68837e-06	6.93516e-07	8.48504e-07	4.39446e-07	7.17493e-08	7.05368e-07	1.78518e-07	8.0901e-07	6.4206e-07	3.59221e-07	5.16776e-07	3.19904e-07	2.12894e-06	8.88281e-07	1.73062e-06	3.23033e-06	1.46857e-06	6.12355e-05	2.56905e-06	1.81212e-05	7.59817e-07	1.17957e-06	2.26716e-06	5.4027e-07	2.32866e-06	2.24452e-06	1.96321e-06	8.01193e-06	6.1588e-07	5.65915e-07	0.00129182	0.996357	8.10073e-06	0.00215213	9.54562e-07	9.82504e-07	1.66127e-06	7.67729e-07	1.00618e-06	4.64428e-07	3.73697e-06
ICR-B121-TUM	0.000487814	9.29616e-05	0.000105005	6.94327e-05	2.6548e-05	9.01434e-05	7.33277e-05	0.000133133	0.000113308	6.84875e-05	9.61403e-05	3.87641e-05	0.00021256	0.000129958	2.203e-05	5.93672e-05	0.000447315	0.00013208	4.56061e-05	0.000200324	4.3926e-05	6.86477e-05	9.88699e-05	0.000146695	0.000114277	0.000296802	0.000100336	0.000127448	6.45547e-05	7.07382e-05	0.000233423	4.42882e-05	0.000104127	0.000135388	2.15322e-05	0.98987	7.51996e-05	7.1639e-05	7.36864e-05	4.32524e-05	0.00018088	4.03595e-05	0.000241784	3.6101e-05	7.86514e-05	7.34092e-05	8.01496e-05	4.26518e-05	0.000230666
ICR-B121-2D	1.59955e-05	3.61089e-06	3.81859e-06	2.65822e-06	1.44324e-06	3.35558e-06	2.64601e-06	6.13972e-06	7.32543e-06	2.92884e-06	5.6369e-06	1.58456e-06	5.30384e-06	1.04931e-05	6.48277e-07	3.40337e-06	3.7401e-06	5.93052e-06	1.89765e-06	4.84318e-06	2.48623e-06	2.7705e-06	3.34257e-06	5.2853e-06	4.34506e-06	1.07941e-05	5.00789e-06	3.0858e-06	2.36002e-06	3.74772e-06	7.71488e-06	1.76113e-06	4.77283e-06	1.01516e-05	1.12799e-06	0.999613	2.85605e-06	1.26914e-06	7.27263e-06	1.20511e-06	2.00204e-05	1.0955e-05	2.26923e-06	1.52066e-06	2.42269e-06	3.08661e-06	2.78287e-06	1.67714e-06	4.08227e-06
ICR-B128-TUM	0.00203909	0.000754635	0.00106221	0.000568677	0.000300761	0.000696152	0.00117587	0.00402946	0.0021184	0.000639047	0.000803744	0.000383437	0.000401356	0.0016012	0.000208579	0.000508565	0.000945706	0.000387424	0.000458167	0.000606905	0.00144744	0.000789975	0.00133092	0.00197209	0.00111917	0.0054451	0.00123193	0.00622288	0.00104575	0.000995954	0.0028134	0.00045115	0.00204411	0.326578	0.00153842	0.068356	0.00062037	0.000202186	0.394138	0.0238779	0.0747676	0.00822394	0.000669731	0.000368707	0.000745691	0.000680451	0.000780421	0.000422994	0.00257944
ICR-B128-PDX	0.00453351	0.00265688	0.00565136	0.00283709	0.00109295	0.00256018	0.00457929	0.0174141	0.0244304	0.00304653	0.0031269	0.00159126	0.00556828	0.00253289	0.000704015	0.00162941	0.00327816	0.00129896	0.00209144	0.00455725	0.00375203	0.00346448	0.00527838	0.0138647	0.00516423	0.0115298	0.00421995	0.00680549	0.004758	0.00671716	0.0100801	0.00189488	0.0073057	0.0793142	0.0112318	0.0532403	0.0027321	0.00035423	0.168555	0.00559973	0.198356	0.0462503	0.00223991	0.00164192	0.00332718	0.00327773	0.0029613	0.00222123	0.00470721
ICR-B128-2D	0.00100647	0.000771247	0.00137989	0.000807621	0.000314406	0.000819741	0.000684582	0.00199581	0.00372798	0.000731902	0.00092338	0.000411639	0.000772999	0.0027581	0.000167086	0.000940166	0.000718391	0.00050014	0.000480487	0.000624093	0.00153145	0.000735856	0.00112241	0.00183715	0.00117409	0.00388313	0.00107212	0.0013349	0.000629345	0.00104368	0.00307929	0.000505106	0.0023045	0.0108356	0.0038218	0.0345264	0.000681136	5.65699e-05	0.750602	0.00559994	0.0310539	0.0577096	0.000558233	0.000469362	0.000891414	0.000693405	0.000806812	0.000553727	0.00108607
ICR-B134-TUM	4.94001e-06	7.10339e-07	9.81927e-07	6.14116e-07	2.08531e-07	5.71831e-07	5.17365e-07	1.34472e-06	2.18897e-06	5.81422e-07	8.38341e-07	3.13232e-07	9.27027e-07	7.1791e-07	1.29786e-07	3.49253e-07	1.05523e-06	8.79237e-07	3.75641e-07	1.1822e-06	3.66072e-07	5.31727e-07	6.65046e-07	1.13632e-06	7.24738e-07	2.71451e-06	7.40931e-07	5.48268e-07	4.34883e-07	5.21168e-07	1.59225e-06	4.27782e-07	1.48007e-06	3.24279e-06	8.52752e-07	0.999912	5.72995e-07	3.81795e-08	9.48762e-07	2.48933e-07	1.42604e-05	2.69221e-06	4.95479e-07	4.46747e-07	4.94892e-07	6.71608e-07	5.33078e-07	3.33995e-07	8.03418e-07
ICR-B134-2D	0.000590192	0.000114764	0.000245492	0.000101755	2.91525e-05	0.00010035	7.0359e-05	0.000149455	0.000277893	7.55322e-05	9.68239e-05	4.25293e-05	0.000184597	0.000149342	1.71208e-05	5.58044e-05	0.000108402	0.000151158	5.03545e-05	0.000195809	4.69965e-05	7.42977e-05	0.000100258	0.000178077	0.000114529	0.000373567	0.000107118	8.11413e-05	6.04785e-05	8.09256e-05	0.000209225	4.91015e-05	0.000411139	0.000166456	0.000252219	0.98881	7.86541e-05	1.05643e-05	0.000133327	5.18628e-05	0.000806369	0.00029579	7.43239e-05	5.68521e-05	6.79511e-05	7.80796e-05	7.91315e-05	4.57582e-05	0.000110817
ICR-B134-3D	0.00093968	0.000181523	0.000464713	0.000161803	4.33749e-05	0.000149933	0.00010544	0.00021054	0.000463782	0.000119048	0.000184847	6.19577e-05	0.000275408	0.000193035	2.57743e-05	8.05055e-05	0.000168132	0.000231454	7.66188e-05	0.000324436	6.4439e-05	0.00010925	0.000148771	0.000263268	0.000169731	0.000771971	0.000156451	0.000123809	8.95868e-05	0.000112504	0.000314776	7.34461e-05	0.000522063	0.000177843	0.000353151	0.983056	0.000120013	1.44129e-05	0.000138736	8.54562e-05	0.00116745	0.000399716	0.000117797	8.06506e-05	0.000105639	0.00011844	0.000115795	6.85974e-05	0.000170336
ICR-B169-TUM	6.27381e-07	9.133e-08	9.11452e-08	6.99384e-08	2.86205e-08	7.00978e-08	6.12398e-08	2.42609e-07	1.81447e-07	7.02095e-08	8.37328e-08	3.98638e-08	9.41478e-08	1.94388e-07	2.16073e-08	4.95066e-08	1.40768e-07	1.09377e-07	4.66194e-08	1.15885e-07	6.08458e-08	6.67782e-08	7.75647e-08	1.27121e-07	8.4997e-08	2.95758e-07	9.17442e-08	7.24096e-08	5.14244e-08	6.63332e-08	2.30445e-07	4.50853e-08	1.21533e-07	4.7501e-06	3.95e-08	0.999981	6.98503e-08	6.5817e-09	4.76894e-07	3.53424e-08	5.5856e-06	1.96208e-07	6.33676e-08	4.49915e-08	6.80644e-08	7.38474e-08	7.04138e-08	4.33286e-08	9.55896e-08
ICR-B169-CDX	3.36297e-05	5.27313e-06	7.26972e-06	4.73172e-06	2.06521e-06	4.30242e-06	4.28747e-06	4.98111e-05	1.7436e-05	4.74262e-06	5.4447e-06	2.98107e-06	5.91301e-06	8.20943e-06	1.1871e-06	3.43299e-06	5.94154e-06	3.18599e-06	3.41476e-06	6.55983e-06	4.26986e-06	4.76245e-06	6.00943e-06	9.43444e-06	6.47085e-06	2.33645e-05	7.06598e-06	5.26124e-06	3.79244e-06	7.15619e-06	1.45359e-05	3.19402e-06	1.39252e-05	0.00911938	1.60585e-05	0.988753	4.73108e-06	6.07112e-07	3.42963e-05	3.26066e-06	0.00151419	2.59005e-06	4.22507e-06	3.16077e-06	4.57928e-06	6.16145e-06	4.72837e-06	2.9517e-06	5.02914e-06
ICR-B169-2D	1.09072e-05	1.9968e-06	2.24814e-06	1.57204e-06	6.22302e-07	1.63003e-06	1.50421e-06	5.53522e-06	5.92235e-06	1.65912e-06	2.60043e-06	9.28383e-07	1.75015e-06	6.56171e-06	3.54723e-07	1.27514e-06	2.15187e-06	1.38248e-06	1.06492e-06	2.29898e-06	1.47548e-06	1.56719e-06	2.06165e-06	3.55182e-06	2.59704e-06	8.53312e-06	2.48707e-06	2.34358e-06	1.29893e-06	1.63104e-06	4.91717e-06	1.03089e-06	3.21419e-06	1.3088e-05	1.4898e-06	0.999716	1.59932e-06	2.3847e-07	2.06043e-05	3.09545e-06	3.79115e-05	2.01752e-05	1.49419e-06	1.44504e-06	1.68023e-06	1.6578e-06	1.62686e-06	9.66149e-07	2.7328e-06
ICR-B169-3D	4.62981e-06	7.79683e-07	9.32034e-07	6.30609e-07	2.48121e-07	6.27578e-07	6.03238e-07	1.91739e-06	2.21759e-06	6.49799e-07	9.05393e-07	3.59719e-07	6.20805e-07	2.48511e-06	1.4106e-07	5.82163e-07	7.81466e-07	5.55404e-07	4.22945e-07	8.85277e-07	6.02523e-07	6.27778e-07	8.27266e-07	1.38754e-06	8.87833e-07	3.6071e-06	1.00974e-06	9.34586e-07	5.14247e-07	6.73607e-07	1.9803e-06	4.10556e-07	1.28279e-06	4.58785e-06	6.36503e-07	0.999883	6.31283e-07	7.8118e-08	8.74866e-06	1.29773e-06	1.44952e-05	1.28184e-05	5.76228e-07	5.70579e-07	6.5658e-07	6.56167e-07	6.42956e-07	3.8422e-07	1.06618e-06
ICR-B181-PDX	0.00998479	0.00533153	0.00828657	0.00493893	0.00241552	0.00601112	0.00632518	0.0990382	0.077406	0.00571036	0.00571671	0.00258563	0.0165254	0.0040834	0.00128404	0.00270208	0.00587439	0.00222271	0.00433304	0.00788781	0.00404672	0.00507511	0.00722901	0.0273968	0.00761784	0.0139573	0.00643905	0.00465422	0.00438353	0.00681879	0.0115216	0.00466087	0.00779801	0.0468119	0.0110122	0.10069	0.00616713	0.00279991	0.00428551	0.00195266	0.0824865	0.0140873	0.0034572	0.00334276	0.00432594	0.00810521	0.00570331	0.00328322	0.00539432
ICR-B181-2D	7.09009e-05	1.86044e-05	2.25497e-05	1.4473e-05	6.46753e-06	1.77171e-05	1.81072e-05	0.000138007	6.6619e-05	1.68669e-05	1.87614e-05	8.74958e-06	2.15579e-05	2.59237e-05	3.93867e-06	1.22101e-05	1.68185e-05	1.02242e-05	1.07836e-05	1.98771e-05	1.53225e-05	1.66862e-05	2.10123e-05	4.35685e-05	2.33658e-05	6.72673e-05	2.35156e-05	2.78167e-05	1.43432e-05	2.09633e-05	4.99978e-05	1.31843e-05	3.23109e-05	0.000614534	2.03055e-05	0.996433	1.56122e-05	2.46469e-06	0.000253811	2.7096e-05	0.000606338	0.000137221	1.22576e-05	1.19602e-05	1.57941e-05	1.88853e-05	1.57214e-05	9.66118e-06	2.19678e-05
ICR-B181-3D	5.65806e-05	1.48863e-05	1.79632e-05	1.18778e-05	4.93208e-06	1.26431e-05	1.18617e-05	8.69305e-05	6.16457e-05	1.33097e-05	1.42537e-05	7.1208e-06	1.64407e-05	1.86035e-05	3.01261e-06	1.00563e-05	1.52718e-05	7.63121e-06	8.39403e-06	1.6859e-05	1.1071e-05	1.36282e-05	1.54082e-05	3.31841e-05	1.76218e-05	5.71504e-05	1.7751e-05	1.55213e-05	1.05736e-05	1.47e-05	4.11398e-05	1.08972e-05	2.71625e-05	0.0002615	1.56678e-05	0.997137	1.26576e-05	1.35834e-06	0.00030497	3.06596e-05	0.000556414	0.000180964	1.15237e-05	1.03475e-05	1.16924e-05	1.33593e-05	1.21865e-05	7.6267e-06	1.73498e-05
ICR-B184-TUM	0.00162809	0.000212347	0.000310276	0.000146096	7.93982e-05	0.0001827	0.000172004	0.000436426	0.000726227	0.000177832	0.000317809	0.000111233	3.61204e-05	0.00259628	4.27527e-05	0.00023733	0.000232859	0.000130337	0.000118206	0.000115926	0.000318996	0.000194069	0.000359879	0.000509649	0.000288671	0.00343932	0.000462903	0.0013273	0.000169508	0.000219821	0.000442307	0.000121636	0.000437488	0.000585534	0.000279358	0.017853	0.000161377	0.000365162	0.0264813	0.894269	0.000985958	0.029908	0.000322028	0.000222112	0.000217081	0.000170357	0.000237683	0.000110214	0.00157319
ICR-B184-PDX	0.00158701	0.000439462	0.000758668	0.000345843	0.000164981	0.000380469	0.000463222	0.00104069	0.00156662	0.000374129	0.000457981	0.000236242	0.000166921	0.000458279	0.000118689	0.000467452	0.000473207	0.000202955	0.000286896	0.000304133	0.000684982	0.000421639	0.000923485	0.00246831	0.00113541	0.00612182	0.000992566	0.00247649	0.000488366	0.000612298	0.00133175	0.000282323	0.00138401	0.00191035	0.00172572	0.022435	0.000358938	0.000158822	0.0868615	0.736775	0.00380527	0.0896333	0.000944226	0.000364993	0.000472359	0.000465902	0.000484535	0.000248526	0.00192521
ICR-B184-2D	0.00863065	0.00233543	0.00382209	0.00181799	0.00118064	0.00223261	0.00179097	0.00432728	0.00552509	0.00174094	0.00283414	0.00116618	0.00109531	0.0115416	0.000413072	0.00317706	0.00191904	0.00146493	0.00118304	0.00140243	0.00330184	0.00191847	0.00342051	0.00597834	0.00391133	0.0180052	0.00410118	0.00611825	0.00165649	0.00276974	0.00550946	0.00122917	0.00541198	0.00725667	0.0047713	0.146167	0.00177198	0.00149092	0.218246	0.220602	0.0122582	0.148934	0.0019175	0.001448	0.00206809	0.00191689	0.0021074	0.0011095	0.00543932
ICR-B184-3D	0.0136305	0.00225973	0.00396581	0.0016899	0.000736287	0.00212876	0.00158128	0.00420789	0.00437664	0.00165871	0.00230998	0.000993738	0.000929056	0.020388	0.000461497	0.00342511	0.00205264	0.00310815	0.00115159	0.0020906	0.00224102	0.00180514	0.00281115	0.00428363	0.00299898	0.020916	0.00364005	0.00542039	0.00153272	0.00239456	0.0051484	0.0011901	0.00496678	0.00802223	0.00438574	0.368405	0.001649	0.00114375	0.12726	0.154041	0.012226	0.070738	0.00212175	0.00112269	0.0020462	0.00168823	0.00214377	0.00107474	0.0053421
ICR-B186-TUM	4.85918e-05	6.47001e-06	6.18926e-06	4.65323e-06	2.30796e-06	5.4656e-06	4.63453e-06	3.76949e-05	1.13877e-05	4.97164e-06	6.24782e-06	2.90028e-06	5.54167e-06	1.49551e-05	1.75916e-06	4.52603e-06	6.47218e-06	4.76594e-06	3.35473e-06	5.63401e-06	5.80802e-06	4.83117e-06	6.64501e-06	8.25534e-06	6.42451e-06	1.58229e-05	6.35581e-06	6.43901e-06	4.16075e-06	5.62258e-06	1.94449e-05	3.55229e-06	1.06719e-05	0.103657	1.95297e-05	0.890827	4.98621e-06	3.66654e-07	0.000282938	1.77188e-06	0.00458517	1.29859e-06	4.072e-06	2.29463e-06	4.85909e-06	5.32418e-06	5.0135e-06	3.19653e-06	4.80487e-06
ICR-B186-PDX	0.0098443	0.00593895	0.00847462	0.00497831	0.00294942	0.00837618	0.00741365	0.0168301	0.134524	0.00647284	0.010468	0.00326884	0.018067	0.00492804	0.00151544	0.0032274	0.00622231	0.00247928	0.0076526	0.00596225	0.00625798	0.00587399	0.0078228	0.0126316	0.00795879	0.01273	0.00586548	0.00351473	0.00427802	0.00721099	0.0114478	0.00391175	0.00726777	0.0574391	0.0167978	0.0927264	0.00711529	0.00265006	0.00267554	0.0013237	0.120743	0.00928589	0.00377155	0.00302331	0.00423358	0.0103856	0.00554321	0.00468223	0.00452811
ICR-B186-2D	0.0017938	0.000537273	0.000663945	0.000301305	0.000126671	0.00042734	0.000260215	0.00110498	0.000631755	0.000274238	0.000396085	0.000161732	0.000585856	0.000698197	7.56857e-05	0.000206924	0.000566944	0.00126624	0.000215051	0.000721922	0.000203365	0.000283986	0.000374654	0.000535558	0.000415259	0.00099401	0.000359626	0.000358277	0.000226498	0.000342296	0.00100741	0.000197575	0.000545795	0.0242104	0.000468873	0.909339	0.000289447	2.85833e-05	0.00237647	0.000123243	0.0269861	0.00010297	0.000332543	0.000104837	0.000261423	0.000298198	0.000265902	0.000175146	0.000335699
ICR-B186-3D	0.024486	0.00791944	0.00930156	0.00370362	0.00116376	0.00446002	0.00255333	0.00607481	0.0121629	0.00281361	0.00380314	0.00160112	0.00952265	0.00432187	0.00071202	0.00175548	0.00594763	0.00728759	0.00201656	0.00854347	0.00174007	0.00284054	0.00391797	0.00614417	0.00432043	0.0103672	0.00345463	0.00316083	0.00231313	0.00315936	0.0118358	0.00196675	0.00717335	0.0191585	0.0348822	0.461052	0.00303927	0.000167736	0.00459193	0.00132431	0.101358	0.00229149	0.0039741	0.00140164	0.00309132	0.00300358	0.00263972	0.0017519	0.0038951
ICR-B193-TUM	0.00606992	0.000876215	0.00125569	0.000637727	0.000301029	0.000762149	0.000666378	0.00195116	0.00253416	0.000746184	0.000903648	0.000432018	0.000287782	0.00541071	0.000167816	0.000603497	0.00145919	0.000649081	0.000487923	0.000794617	0.000993104	0.000747934	0.00115586	0.0017957	0.00100966	0.0108847	0.00142411	0.00340914	0.000608763	0.000829939	0.00238209	0.000490154	0.00296463	0.00585938	0.00133103	0.523963	0.000652679	0.000309844	0.0845262	0.237913	0.0156233	0.0260483	0.00205389	0.000696089	0.000854344	0.000718339	0.00085873	0.000508606	0.00406506
ICR-B193-PDX	0.0044614	0.00139042	0.00178719	0.00100965	0.000463746	0.00109628	0.00118679	0.0038737	0.0055803	0.00133607	0.00186436	0.000685481	0.000831177	0.00228417	0.000343147	0.00100732	0.00156944	0.000711213	0.00082579	0.001147	0.00175925	0.00114461	0.00174394	0.00305746	0.00168597	0.0105906	0.00188689	0.00347456	0.00126249	0.00152469	0.00424149	0.000815036	0.00512723	0.0715855	0.00368431	0.386197	0.00114143	0.00017126	0.225317	0.040383	0.0923163	0.0217931	0.00166431	0.00085517	0.00139682	0.00151012	0.00125024	0.000829335	0.00291178
ICR-B193-2D	0.0230112	0.00742554	0.0175236	0.0071232	0.00187409	0.00713133	0.00421522	0.00808535	0.0324229	0.00533704	0.00663658	0.00263526	0.0133136	0.0139811	0.00129424	0.00318002	0.00805578	0.0138322	0.00338164	0.0174496	0.00254978	0.00460467	0.0065036	0.0120548	0.00720549	0.0270952	0.00616283	0.00592381	0.00361661	0.00477761	0.0137037	0.00326333	0.104464	0.00997636	0.0203954	0.172744	0.00532601	0.0009796	0.00564478	0.00611089	0.0409696	0.00752203	0.00651176	0.00281314	0.00728147	0.00529454	0.00473464	0.00309846	0.00741132
ICR-B193-3D	0.0145591	0.00713663	0.0189783	0.007314	0.00173318	0.00636167	0.00399005	0.00729523	0.0415757	0.00502709	0.00582408	0.00241326	0.0149973	0.00817215	0.00119131	0.00278466	0.00720914	0.0101138	0.00317968	0.0168263	0.00221288	0.00430653	0.00602608	0.0119012	0.00640086	0.0201947	0.00548683	0.00458122	0.00338078	0.00442759	0.0125457	0.00303861	0.20906	0.00804987	0.0382021	0.112035	0.00506325	0.000497798	0.00356416	0.00336954	0.0388705	0.00937643	0.00546534	0.00265106	0.00814127	0.0050189	0.00436265	0.00285538	0.00600802
ICR-B194-TUM	7.43752e-07	1.08728e-07	1.29854e-07	9.13739e-08	3.80145e-08	8.25859e-08	8.85988e-08	3.27559e-07	3.12026e-07	9.36778e-08	1.26625e-07	5.19248e-08	1.18351e-07	1.72616e-07	2.06434e-08	8.4097e-08	1.21565e-07	6.79992e-08	6.23195e-08	1.36926e-07	6.82552e-08	9.04408e-08	1.17975e-07	2.04381e-07	1.28204e-07	3.71471e-07	1.4495e-07	1.01382e-07	7.67431e-08	1.08818e-07	2.70256e-07	5.79424e-08	1.51856e-07	1.5884e-06	7.22066e-08	0.999985	9.26949e-08	1.37752e-08	2.82055e-07	7.18793e-08	2.57598e-06	5.78455e-07	7.72531e-08	7.61379e-08	8.53908e-08	9.82057e-08	8.95822e-08	5.50464e-08	1.84614e-07
ICR-B194-PDX	0.00757586	0.00504193	0.00827019	0.00473973	0.00254081	0.00692223	0.00553138	0.0291417	0.318375	0.00670601	0.00931172	0.00238506	0.017999	0.00326698	0.00123663	0.00224912	0.00565453	0.0020308	0.00858244	0.00736834	0.00380125	0.00456258	0.00661458	0.0124018	0.00673058	0.0102802	0.00488789	0.00276866	0.00361743	0.00530491	0.00867414	0.00396045	0.00619297	0.00971627	0.0120949	0.0182668	0.01265	0.00351628	0.000812596	0.0011506	0.0821193	0.00841466	0.00319561	0.00329844	0.00414217	0.0122396	0.00475763	0.00567193	0.00419089
ICR-B194-2D	9.78202e-06	2.16345e-06	1.87146e-06	1.44662e-06	7.36235e-07	1.84095e-06	1.44267e-06	3.77029e-06	4.24867e-06	1.57771e-06	2.9187e-06	8.75955e-07	2.5724e-06	7.32304e-06	4.54837e-07	1.27881e-06	1.90841e-06	1.57084e-06	1.00304e-06	2.18835e-06	1.28767e-06	1.42221e-06	1.99291e-06	2.96024e-06	1.97904e-06	6.09334e-06	2.17667e-06	1.85778e-06	1.14325e-06	1.65288e-06	4.16357e-06	9.72033e-07	2.35705e-06	7.33268e-06	9.01821e-07	0.999789	1.57064e-06	5.63249e-07	5.10395e-06	1.01638e-06	1.39894e-05	1.03872e-05	1.29821e-06	1.43476e-06	1.42917e-06	1.55321e-06	1.92359e-06	9.233e-07	2.22388e-06
ICR-B194-3D	2.16189e-06	3.45575e-07	3.54905e-07	2.5515e-07	1.01574e-07	2.74663e-07	2.32985e-07	7.53079e-07	7.0686e-07	2.55161e-07	3.20483e-07	1.47188e-07	3.26255e-07	9.23123e-07	5.87628e-08	2.38907e-07	3.65245e-07	2.22756e-07	1.79079e-07	4.12544e-07	2.16891e-07	2.56141e-07	3.15049e-07	5.36372e-07	3.69945e-07	1.24228e-06	4.49802e-07	3.15474e-07	1.96867e-07	3.07999e-07	7.59329e-07	1.68017e-07	4.43241e-07	1.70579e-06	1.86815e-07	0.99996	2.60279e-07	5.74385e-08	1.36113e-06	4.06581e-07	4.18386e-06	3.15658e-06	2.52445e-07	2.51162e-07	2.68237e-07	2.72651e-07	2.678e-07	1.5662e-07	4.09337e-07
ICR-B198-TUM	7.82101e-06	1.28335e-06	1.73573e-06	1.14199e-06	6.08909e-07	1.22631e-06	1.00984e-06	1.53952e-05	4.7644e-06	1.17654e-06	1.66774e-06	6.09605e-07	1.84607e-06	1.57869e-06	2.63736e-07	8.27045e-07	1.93798e-06	7.61249e-07	8.04421e-07	2.01753e-06	7.77279e-07	1.16939e-06	1.38662e-06	2.28201e-06	1.39203e-06	3.49383e-06	1.39953e-06	1.01696e-06	8.68742e-07	1.11812e-06	3.71872e-06	7.42923e-07	1.94894e-06	0.00071486	1.40591e-06	0.998916	1.17796e-06	2.34555e-07	3.49969e-06	3.56925e-07	0.000228709	5.02732e-07	1.29075e-06	8.11289e-07	1.03892e-06	1.38253e-06	1.18161e-06	6.96999e-07	1.19914e-06
ICR-B198-PDX	0.00267823	0.000998022	0.00163571	0.00090936	0.00043329	0.00101922	0.00108861	0.0566322	0.00839539	0.000932689	0.00110818	0.000477253	0.00215537	0.000869619	0.000231709	0.000594088	0.00109768	0.000469055	0.000886819	0.00152273	0.00051464	0.000916935	0.00122409	0.00245144	0.00132057	0.00263536	0.00116752	0.000722942	0.00082441	0.00152784	0.00230967	0.00063915	0.00154254	0.0524758	0.00176879	0.71535	0.000965979	0.000355486	0.0012436	0.000270951	0.0725146	0.00073412	0.00069521	0.000561768	0.000768831	0.00144678	0.000907697	0.000629637	0.000896037
ICR-B198-2D	0.000667804	0.000185917	0.000340055	0.000168641	5.1604e-05	0.000173158	0.000121067	0.00354734	0.000613458	0.000136489	0.000164963	7.2308e-05	0.000363031	0.000144783	3.15333e-05	8.02609e-05	0.000230741	0.000376756	9.6128e-05	0.000525076	5.85479e-05	0.000139134	0.00017562	0.0003293	0.000185585	0.000480954	0.000168566	0.000119484	0.000105397	0.000149458	0.000446874	8.95692e-05	0.0005349	0.00110095	0.000237801	0.973153	0.000144144	1.85019e-05	0.000129318	4.86882e-05	0.00541519	7.7054e-05	0.000157519	7.35374e-05	0.000120316	0.000153641	0.000133485	8.30643e-05	0.000156981
ICR-B198-3D	0.000920728	0.000254694	0.000426144	0.000221333	6.95643e-05	0.000239537	0.000161504	0.00370046	0.000777	0.000181633	0.000226725	9.75541e-05	0.000484569	0.000202743	4.26248e-05	0.000108114	0.00029926	0.000613226	0.000126551	0.000740435	8.11531e-05	0.00018404	0.000232151	0.000417417	0.000244702	0.000629632	0.000217176	0.000157703	0.000140169	0.000171997	0.000613732	0.000121187	0.000783924	0.00150459	0.000402671	0.964931	0.000194919	2.00793e-05	0.000166905	6.20069e-05	0.00667972	0.000111256	0.000221363	9.50007e-05	0.000161353	0.000202626	0.000181288	0.000111364	0.000210712
[truncated: 42 more columns]

## Sheet: (D) AUC
Name	Dasatinib	Everolimus	Crizotinib	Erlotinib	Olaparib	Panobinostat	Trametinib	AZD1775	ONC201	CUDC-907	AZD2014	LY3023414	Regorafenib
ICR-B117-2D	1.26488	34.5748	87.3082	93.2159	35.1605	153.689	148.382	41.6886			163.786		116.927
ICR-B121-2D	0.342626	377.767	154.854	151.114	310.129	86.1743	363.975		212.428	184.124			176.527
ICR-B128-2D	75.3629	334.51	236.922	84.9861	137.974	277.366	273.959	914.298			214.916	203.142
ICR-B134-2D	41.2079	90.6703	105.027	77.4594	62.3593	155.091		81.0705	62.002				27.6153
ICR-B134-3D	162.249	139.238	145.306	104.382	148.458	193.789		127.666	89.3292				52.7747
ICR-B169-2D	49.2541	25.5308	55.6667	146.11	36.7862	115.474	38.996	93.6107	86.2344
ICR-B169-3D	76.5632	62.9535	88.0631	134.696	62.1301	70.4101	19.0594	80.2737	101.772
ICR-B181-2D	1.32282	114.916	122.569	95.78	101.605	44.2821	107.924	39.3484	122.825	103.622
ICR-B181-3D	153.474	8.28964	67.1687	97.4342	101.626	51.2909	25.9047	36.5258	61.1178	119.602
ICR-B184-2D	16.4981	0.219287	55.3781	53.3903	14.6332	50.3488	133.873	30.1425	138.047	83.2656	82.8762	45.4053
ICR-B184-3D	311.998	0.225136	69.6778	76.0119	24.7603	24.7492	13.4348	29.0772	106.235	77.1865	32.6308	46.3864
ICR-B186-3D	67.8217	54.8563	55.1782	82.8356	48.5619	199.74	12.4772	13.4377	65.5811	52.1792	57.9431
ICR-B193-2D	84.6012	104.91	57.2877	162.404	168.591	47.0856	88.7369	20.6933		92.8909	129.694	136.731
ICR-B193-3D	369.696	35.5446	112.821	91.4376	176.761	48.0048	81.6832	24.4386		93.3515	104.859	119.215
ICR-B194-2D	0.849323	142.625	148.171	82.2567	87.7032	80.4063	92.2088	38.5641	98.9085	155.616			90.5359
ICR-B194-3D	258.356	173.028	89.1955	160.336	180.596	43.8455	64.6156	15.6563	72.1708	70.2324			135.621
ICR-B198-2D	29.1386	0.141547	49.405	6.14961	2.16549	58.2538	34.7711	13.509	83.3501	67.9297	13.2939	49.1207
