# Supplementary material for: DIPG Harbors Alterations Targetable by MEK Inhibitors, with Acquired Resistance Mechanisms Overcome by Combinatorial Inhibition
Source: Cancer Discov. 2022 Mar 8;12(3):712–29. doi: 10.1158/2159-8290.CD-20-0930 (PMC7612484; doi:10.1158/2159-8290.CD-20-0930)
Supplement: Supplementary Data [file cd-20-0930_supps2.xlsx]

## Sheet: Primers
Assay	FW	RV	WT-probe	Dye	Mutant-probe	Dye
PIK3R1-N564D	AGGCAGCTGAGTATCGAGAAATTG	TCTCAGCTGGATAAGGTCTGGTTTA	ACAAACGTATGAACAGCAT	VIC	AAACGTATGGACAGCAT	FAM
MEK1-K57N	AGCGCCTTGAGGCCTTT	TCAAAGTCGTCATCCTTCAGTTCTC	CTTACCCAGAAGCAGAAG	VIC	CTTACCCAGAACCAGAAG	FAM
MEK1-I141S	GGCTTCTATGGTGCGTTCTACAG	GCTGAGAGGGTGTCACATACC	CTCCATGCAGATACTGAT	VIC	CCATGCAGCTACTGAT	FAM
MEK2-I115N	TCAAGCCGGCCATCCG	ACGGCGAGTTGCATTCGT	TCGCGGATGATCTGGTT	VIC	CGCGGATGTTCTGGTT	FAM
