# Supplementary material for: DIPG Harbors Alterations Targetable by MEK Inhibitors, with Acquired Resistance Mechanisms Overcome by Combinatorial Inhibition
Source: Cancer Discov. 2022 Mar 8;12(3):712–29. doi: 10.1158/2159-8290.CD-20-0930 (PMC7612484; doi:10.1158/2159-8290.CD-20-0930)
Supplement: Supplementary Data [file cd-20-0930_supps3.xlsx]

## Sheet: (A) Patient-derived panel
NAME	NES	pval	FDR
HALLMARK_EPITHELIAL_MESENCHYMAL_TRANSITION	3.30339	0.000172117	0.000557252
REN_ALVEOLAR_RHABDOMYOSARCOMA_DN	3.09964	0.000162813	0.00246957
SCHUETZ_BREAST_CANCER_DUCTAL_INVASIVE_UP	2.96745	0.000165948	0.00246957
ANASTASSIOU_MULTICANCER_INVASIVENESS_SIGNATURE	2.91594	0.000185529	0.00246957
WANG_SMARCE1_TARGETS_UP	2.86745	0.00016889	0.00246957
PETROVA_ENDOTHELIUM_LYMPHATIC_VS_BLOOD_DN	2.85775	0.000177211	0.00246957
VERHAAK_GLIOBLASTOMA_MESENCHYMAL	2.83928	0.000173943	0.00246957
CHARAFE_BREAST_CANCER_LUMINAL_VS_BASAL_DN	2.81556	0.000163106	0.00246957
PID_INTEGRIN1_PATHWAY	2.79695	0.000185254	0.00776862
PID_INTEGRIN1_PATHWAY	2.79215	0.0001844	0.00246957
CHARAFE_BREAST_CANCER_LUMINAL_VS_MESENCHYMAL_DN	2.78542	0.00016129	0.00246957
WU_CELL_MIGRATION	2.78265	0.000176678	0.00246957
HUANG_DASATINIB_RESISTANCE_UP	2.78131	0.000184026	0.00246957
KIM_GLIS2_TARGETS_UP	2.77621	0.00018498	0.00246957
HALLMARK_INTERFERON_ALPHA_RESPONSE	2.76565	0.000181884	0.000557252
ONDER_CDH1_TARGETS_2_UP	2.75937	0.00017059	0.00246957
WESTON_VEGFA_TARGETS_6HR	2.74315	0.000188573	0.00246957
JOHNSTONE_PARVB_TARGETS_3_UP	2.73572	0.000162813	0.00246957
HECKER_IFNB1_TARGETS	2.7206	0.000182882	0.00246957
PICCALUGA_ANGIOIMMUNOBLASTIC_LYMPHOMA_UP	2.71078	0.000174672	0.00246957
CHICAS_RB1_TARGETS_CONFLUENT	2.7082	0.000160128	0.00246957
PASINI_SUZ12_TARGETS_DN	2.70432	0.000168067	0.00246957
REACTOME_INTEGRIN_CELL_SURFACE_INTERACTIONS	2.70153	0.000182949	0.00246957
REACTOME_INTEGRIN_CELL_SURFACE_INTERACTIONS	2.70014	0.000183184	0.00776862
DER_IFN_BETA_RESPONSE_UP	2.69931	0.000181884	0.00246957
WESTON_VEGFA_TARGETS	2.69905	0.000181951	0.00246957
RODWELL_AGING_KIDNEY_NO_BLOOD_UP	2.69229	0.000174034	0.00246957
GU_PDEF_TARGETS_UP	2.68693	0.000184604	0.00246957
TURASHVILI_BREAST_LOBULAR_CARCINOMA_VS_LOBULAR_NORMAL_DN	2.68615	0.000184026	0.00246957
TURASHVILI_BREAST_LOBULAR_CARCINOMA_VS_DUCTAL_NORMAL_UP	2.68267	0.000184332	0.00246957
BROWNE_HCMV_INFECTION_24HR_DN	2.67907	0.000180018	0.00246957
REACTOME_EXTRACELLULAR_MATRIX_ORGANIZATION	2.66586	0.000171028	0.00776862
LANDIS_BREAST_CANCER_PROGRESSION_DN	2.66448	0.0001844	0.00246957
REACTOME_DEGRADATION_OF_THE_EXTRACELLULAR_MATRIX	2.66242	0.000179051	0.00776862
FRIDMAN_SENESCENCE_UP	2.66138	0.000184094	0.00246957
REACTOME_SYNDECAN_INTERACTIONS	2.66102	0.000190186	0.00776862
CLASPER_LYMPHATIC_VESSELS_DURING_METASTASIS_DN	2.65673	0.000188324	0.00246957
NAKAYAMA_SOFT_TISSUE_TUMORS_PCA1_UP	2.656	0.000187231	0.00246957
REACTOME_SYNDECAN_INTERACTIONS	2.65412	0.000189681	0.00246957
REACTOME_DEGRADATION_OF_THE_EXTRACELLULAR_MATRIX	2.65367	0.000180148	0.00246957
REACTOME_EXTRACELLULAR_MATRIX_ORGANIZATION	2.65212	0.000169262	0.00246957
LIANG_SILENCED_BY_METHYLATION_2	2.6518	0.000187793	0.00246957
HALLMARK_INTERFERON_GAMMA_RESPONSE	2.65003	0.000174672	0.000557252
DER_IFN_ALPHA_RESPONSE_UP	2.63929	0.000184332	0.00246957
SWEET_KRAS_TARGETS_UP	2.62375	0.000182916	0.00246957
REACTOME_INTERFERON_ALPHA_BETA_SIGNALING	2.6198	0.000189215	0.00776862
REACTOME_ASSEMBLY_OF_COLLAGEN_FIBRILS_AND_OTHER_MULTIMERIC_STRUCTURES	2.61528	0.000185082	0.00776862
REACTOME_INTERFERON_ALPHA_BETA_SIGNALING	2.61385	0.00018875	0.00246957
SANA_TNF_SIGNALING_UP	2.61343	0.000184094	0.00246957
REACTOME_ASSEMBLY_OF_COLLAGEN_FIBRILS_AND_OTHER_MULTIMERIC_STRUCTURES	2.60162	0.000185701	0.00246957
WU_APOPTOSIS_BY_CDKN1A_VIA_TP53	-1.94997	0.000851245	0.00704569
REACTOME_ACTIVATION_OF_ATR_IN_RESPONSE_TO_REPLICATION_STRESS	-1.97062	0.000631446	0.0191657
REACTOME_ACTIVATION_OF_ATR_IN_RESPONSE_TO_REPLICATION_STRESS	-1.97133	0.000641437	0.00572294
ZHOU_CELL_CYCLE_GENES_IN_IR_RESPONSE_24HR	-1.97229	0.00022477	0.00264585
MORI_IMMATURE_B_LYMPHOCYTE_DN	-1.97596	0.000220507	0.00264503
CHIANG_LIVER_CANCER_SUBCLASS_PROLIFERATION_UP	-1.98073	0.000230521	0.00265157
REACTOME_NEUROTRANSMITTER_RECEPTORS_AND_POSTSYNAPTIC_SIGNAL_TRANSMISSION	-1.98255	0.000233754	0.00265378
REACTOME_ACTIVATION_OF_KAINATE_RECEPTORS_UPON_GLUTAMATE_BINDING	-1.9885	0.000847099	0.0231076
ZHAN_MULTIPLE_MYELOMA_PR_UP	-1.9902	0.000637755	0.00569954
REACTOME_NEUROTRANSMITTER_RECEPTORS_AND_POSTSYNAPTIC_SIGNAL_TRANSMISSION	-1.99223	0.000230044	0.00840244
PUJANA_XPRSS_INT_NETWORK	-1.993	0.000230521	0.00265157
REACTOME_ACTIVATION_OF_KAINATE_RECEPTORS_UPON_GLUTAMATE_BINDING	-1.99758	0.00106	0.00831367
REN_ALVEOLAR_RHABDOMYOSARCOMA_UP	-1.99806	0.000221926	0.00264503
REACTOME_TRANSMISSION_ACROSS_CHEMICAL_SYNAPSES	-2.00204	0.000238834	0.00269377
REACTOME_TRANSMISSION_ACROSS_CHEMICAL_SYNAPSES	-2.00663	0.000235405	0.00845496
REACTOME_PHASE_4_RESTING_MEMBRANE_POTENTIAL	-2.01956	0.000611746	0.00548532
REACTOME_PHASE_4_RESTING_MEMBRANE_POTENTIAL	-2.0207	0.000619323	0.0190663
REACTOME_IONOTROPIC_ACTIVITY_OF_KAINATE_RECEPTORS	-2.02667	0.000204165	0.00254089
REACTOME_IONOTROPIC_ACTIVITY_OF_KAINATE_RECEPTORS	-2.03422	0.000206996	0.0081105
NADERI_BREAST_CANCER_PROGNOSIS_UP	-2.04255	0.000629591	0.00563594
FERREIRA_EWINGS_SARCOMA_UNSTABLE_VS_STABLE_UP	-2.05025	0.00022748	0.00265157
SHEN_SMARCA2_TARGETS_DN	-2.05444	0.000230787	0.00265157
ODONNELL_TFRC_TARGETS_DN	-2.06247	0.000224266	0.00264585
MIKKELSEN_MCV6_HCP_WITH_H3K27ME3	-2.08928	0.000247097	0.00275805
HALLMARK_G2M_CHECKPOINT	-2.118	0.000237417	0.000631983
KANG_DOXORUBICIN_RESISTANCE_UP	-2.11812	0.000216123	0.00264503
VILLANUEVA_LIVER_CANCER_KRT19_UP	-2.13361	0.000231642	0.00265157
REACTOME_POTASSIUM_CHANNELS	-2.14109	0.000221337	0.00264503
REACTOME_POTASSIUM_CHANNELS	-2.14427	0.000220897	0.00822745
GRAHAM_NORMAL_QUIESCENT_VS_NORMAL_DIVIDING_DN	-2.1503	0.000221337	0.00264503
WHITFIELD_CELL_CYCLE_LITERATURE	-2.15727	0.000420698	0.00404171
CROONQUIST_NRAS_SIGNALING_DN	-2.1631	0.000220507	0.00264503
ZHOU_CELL_CYCLE_GENES_IN_IR_RESPONSE_6HR	-2.1688	0.000221926	0.00264503
ISHIDA_E2F_TARGETS	-2.17437	0.000216123	0.00264503
PUJANA_BREAST_CANCER_WITH_BRCA1_MUTATED_UP	-2.17501	0.000216263	0.00264503
BENPORATH_PROLIFERATION	-2.18325	0.000228363	0.00265157
REACTOME_NEURONAL_SYSTEM	-2.20604	0.000251256	0.00279429
REACTOME_NEURONAL_SYSTEM	-2.20865	0.000245459	0.00867154
DUTERTRE_ESTRADIOL_RESPONSE_24HR_UP	-2.21006	0.000251383	0.00279429
HALLMARK_E2F_TARGETS	-2.23974	0.000240154	0.000631983
GUENTHER_GROWTH_SPHERICAL_VS_ADHERENT_UP	-2.27345	0.000204499	0.00254089
SONG_TARGETS_OF_IE86_CMV_PROTEIN	-2.28422	0.000216826	0.00264503
CROONQUIST_IL6_DEPRIVATION_DN	-2.31645	0.000221926	0.00264503
LEE_EARLY_T_LYMPHOCYTE_UP	-2.34091	0.000221484	0.00264503
KONG_E2F3_TARGETS	-2.38394	0.000222025	0.00264503
WHITEFORD_PEDIATRIC_CANCER_MARKERS	-2.41022	0.000225073	0.00264585
ROSTY_CERVICAL_CANCER_PROLIFERATION_CLUSTER	-2.48627	0.000228363	0.00265157
SOTIRIOU_BREAST_CANCER_GRADE_1_VS_3_UP	-2.50985	0.000232883	0.00265378
MIKKELSEN_MEF_HCP_WITH_H3K27ME3	-2.55708	0.000254582	0.00281822
VERHAAK_GLIOBLASTOMA_PRONEURAL	-2.75378	0.000230627	0.00265157

## Sheet: (B) Trametinib-resistant clones
NAME	NES_T1	pval_T1	FDR_T1	NES_T3	pval_T3	FDR_T3	NES_T6	pval_T6	FDR_T6
HALLMARK_EPITHELIAL_MESENCHYMAL_TRANSITION	3.00004	0	0	1.9685	0	0.0304289	2.75111	0	0
ANASTASSIOU_CANCER_MESENCHYMAL_TRANSITION_SIGNATURE	2.81485	0	0	1.73266	0	0.0916261	2.71353	0	0
ZHU_CMV_24_HR_DN	2.72872	0	0	2.04696	0	0.0151113	2.44341	0	0
SCHUETZ_BREAST_CANCER_DUCTAL_INVASIVE_UP	2.72238	0	0	1.67294	0	0.115001	2.7733	0	0
PID_INTEGRIN1_PATHWAY	2.70545	0	0	1.69816	0.00209205	0.104946	2.54902	0	0
PICCALUGA_ANGIOIMMUNOBLASTIC_LYMPHOMA_UP	2.69654	0	0	1.74351	0	0.0898243	2.56538	0	0
KIM_GLIS2_TARGETS_UP	2.69181	0	0	1.45025	0.0308008	0.261252	2.30266	0	0.000330084
YAO_TEMPORAL_RESPONSE_TO_PROGESTERONE_CLUSTER_16	2.67637	0	0	2.04717	0	0.0167904	2.53274	0	0
BOQUEST_STEM_CELL_UP	2.65792	0	0	1.4924	0.00684931	0.229712	2.38615	0	8.96288e-05
ONDER_CDH1_TARGETS_2_UP	2.55254	0	0	1.51159	0.00458716	0.217864	2.42609	0	0
ZHU_CMV_ALL_DN	2.54711	0	0	1.97386	0	0.0326576	2.32955	0	0.000108777
TURASHVILI_BREAST_LOBULAR_CARCINOMA_VS_DUCTAL_NORMAL_UP	2.54163	0	0	1.46457	0.0248447	0.247989	2.47654	0	0
REN_ALVEOLAR_RHABDOMYOSARCOMA_DN	2.43693	0	0	1.84827	0	0.0581998	2.47899	0	0
WESTON_VEGFA_TARGETS_6HR	2.43321	0	0	1.73482	0	0.0923963	2.36791	0	0.000128921
VERRECCHIA_EARLY_RESPONSE_TO_TGFB1	2.43105	0	0	1.2655	0.131635	0.400782	2.32114	0	0.000140686
NAKAMURA_ADIPOGENESIS_EARLY_DN	2.41963	0	0	1.7302	0.00214592	0.0913648	2.4552	0	0
REACTOME_EXTRACELLULAR_MATRIX_ORGANIZATION	2.40138	0	0	1.73352	0.00431035	0.092147	2.66523	0	0
RODWELL_AGING_KIDNEY_NO_BLOOD_UP	2.38235	0	0	1.67229	0	0.114502	2.21902	0	0.000864529
CLASPER_LYMPHATIC_VESSELS_DURING_METASTASIS_DN	2.37875	0	0	1.4589	0.0534979	0.253478	2.44487	0	0
ROZANOV_MMP14_TARGETS_SUBSET	2.37303	0	0	1.94181	0	0.0342342	2.60635	0	0
PID_INTEGRIN3_PATHWAY	2.37216	0	0	1.73223	0.00441501	0.090771	2.40837	0	5.0338e-05
GU_PDEF_TARGETS_UP	2.37029	0	0	1.42442	0.0378151	0.277934	2.63482	0	0
REACTOME_COLLAGEN_FORMATION	2.36864	0	0	1.93222	0	0.0367995	2.63616	0	0
LINDGREN_BLADDER_CANCER_CLUSTER_2B	2.36557	0	0	1.35464	0.00886918	0.32649	2.33602	0	0.000112286
TURASHVILI_BREAST_LOBULAR_CARCINOMA_VS_LOBULAR_NORMAL_DN	2.36273	0	0	1.80485	0	0.0733618	2.39782	0	9.70978e-05
BROWNE_HCMV_INFECTION_24HR_DN	2.36165	0	0	1.91136	0	0.0388228	2.36675	0	0.000124316
CHICAS_RB1_TARGETS_CONFLUENT	2.32341	0	3.19428e-05	1.91847	0	0.0365855	2.18942	0	0.0011963
YAMASHITA_METHYLATED_IN_PROSTATE_CANCER	2.32334	0	3.10033e-05	2.19	0	0.013859	2.23435	0	0.000822905
WU_CELL_MIGRATION	2.32247	0	3.01175e-05	2.05572	0	0.016367	2.35577	0	0.000116029
WESTON_VEGFA_TARGETS	2.30303	0	2.84896e-05	1.52968	0.010395	0.209809	2.21919	0	0.000884635
JECHLINGER_EPITHELIAL_TO_MESENCHYMAL_TRANSITION_UP	2.28088	0	2.77398e-05	1.74638	0	0.0883604	2.20915	0	0.000960463
TURASHVILI_BREAST_DUCTAL_CARCINOMA_VS_DUCTAL_NORMAL_UP	2.27215	0	5.25754e-05	1.74281	0.00201207	0.0889028	2.20346	0	0.000968297
WILCOX_RESPONSE_TO_PROGESTERONE_DN	2.26998	0	5.00718e-05	1.66189	0.00213675	0.119929	2.36083	0	0.00012003
PID_SYNDECAN_1_PATHWAY	2.21102	0	0.000194456	1.72074	0.00656455	0.0961269	2.45354	0	0
PASINI_SUZ12_TARGETS_DN	2.1898	0	0.000268707	1.78164	0	0.0789266	2.30696	0	0.000339792
PID_AVB3_INTEGRIN_PATHWAY	2.18076	0	0.000279851	1.49446	0.0111359	0.229538	2.214	0	0.000902381
BROWNE_HCMV_INFECTION_16HR_DN	2.17991	0	0.000290101	1.07948	0.317021	0.587013	2.21759	0	0.000896882
NAKAMURA_ADIPOGENESIS_LATE_DN	2.17786	0	0.000305116	1.66851	0.00856531	0.115773	2.29888	0	0.00035291
WESTON_VEGFA_TARGETS_12HR	2.17239	0	0.000319394	1.57671	0.0142276	0.173595	2.25436	0	0.000606557
VERHAAK_GLIOBLASTOMA_MESENCHYMAL	2.16148	0	0.000366681	1.71688	0	0.0971166	2.42734	0	0
CROMER_TUMORIGENESIS_UP	2.14114	0	0.000676373	1.67789	0.00612245	0.114962	2.20197	0	0.00094931
HUANG_DASATINIB_RESISTANCE_UP	2.10597	0	0.00099526	1.40486	0.0468085	0.284881	2.15058	0	0.00236146
ROZANOV_MMP14_TARGETS_UP	2.10274	0	0.00101204	1.40629	0.00902935	0.28524	2.28637	0	0.000343372
PETROVA_ENDOTHELIUM_LYMPHATIC_VS_BLOOD_DN	2.09341	0	0.00116642	1.57202	0.0021978	0.176395	2.15431	0	0.00230308
PID_UPA_UPAR_PATHWAY	2.08593	0	0.00127938	1.45169	0.0520833	0.260745	2.15718	0	0.00216178
BURTON_ADIPOGENESIS_8	2.08355	0	0.00130504	1.64616	0.00207469	0.125473	2.13876	0	0.00267905
VECCHI_GASTRIC_CANCER_ADVANCED_VS_EARLY_UP	2.05979	0	0.00186654	1.32546	0.049217	0.351957	2.26784	0	0.00051713
ONDER_CDH1_SIGNALING_VIA_CTNNB1	2.05431	0	0.00201691	1.4292	0.0235546	0.273313	2.25533	0	0.00062211
PETRETTO_CARDIAC_HYPERTROPHY	2.0266	0	0.00274034	1.77348	0.00636943	0.0805801	2.19906	0	0.000975369
CHARAFE_BREAST_CANCER_LUMINAL_VS_MESENCHYMAL_DN	2.00939	0	0.00325343	1.6691	0	0.116305	2.20915	0	0.000980899
HARRIS_HYPOXIA	-1.61877	0.00238663	0.208754	-1.56119	0.0134615	0.241692	-1.22188	0.170082	0.582479
TENEDINI_MEGAKARYOCYTE_MARKERS	-1.62032	0.00823045	0.208956	-0.968885	0.51306	0.826264	-1.08647	0.325328	0.738833
SUBTIL_PROGESTIN_TARGETS	-1.62824	0.0229645	0.20401	-1.04092	0.383459	0.763464	-0.76745	0.821053	0.991037
GESERICK_TERT_TARGETS_DN	-1.63215	0.0140562	0.199995	-1.89676	0.00619835	0.0575785	-1.54987	0.0387097	0.310059
REACTOME_NUCLEAR_SIGNALING_BY_ERBB4	-1.63551	0.015748	0.197438	-1.58812	0.027451	0.216123	-1.10375	0.335404	0.723973
HALLMARK_E2F_TARGETS	-1.63572	0	0.199982	-0.795254	0.928196	0.965412	-1.34099	0.0297483	0.481718
REACTOME_ACTIVATION_OF_ATR_IN_RESPONSE_TO_REPLICATION_STRESS	-1.64309	0.0147679	0.196679	-1.55827	0.0305344	0.245089	-1.56791	0.00863931	0.291133
RIZ_ERYTHROID_DIFFERENTIATION_12HR	-1.64779	0.0105042	0.195451	-1.85046	0.00389105	0.066191	-1.42668	0.0659575	0.403683
AMIT_EGF_RESPONSE_40_HELA	-1.64925	0.00438597	0.196222	-2.25767	0	0.00189343	-1.19668	0.207792	0.60302
ZHENG_GLIOBLASTOMA_PLASTICITY_UP	-1.65239	0	0.193771	-1.09477	0.247834	0.705886	-1.73526	0	0.164584
AMIT_SERUM_RESPONSE_40_MCF10A	-1.66211	0.0166667	0.187165	-2.27471	0	0.00378687	-1.3188	0.133745	0.500496
JIANG_AGING_CEREBRAL_CORTEX_DN	-1.66384	0.00431035	0.187457	-1.20742	0.196941	0.597036	-1.21551	0.194384	0.589982
LI_WILMS_TUMOR_VS_FETAL_KIDNEY_1_DN	-1.68323	0	0.160575	-1.21102	0.106942	0.593238	-1.58297	0.00228833	0.277234
MMS_MOUSE_LYMPH_HIGH_4HRS_UP	-1.69152	0.0105932	0.151545	-0.70436	0.904762	0.989978	-1.10201	0.303797	0.72545
ULE_SPLICING_VIA_NOVA2	-1.6917	0.0143443	0.154252	-1.20074	0.203455	0.599419	-1.73841	0.00804829	0.165059
BIOCARTA_PDGF_PATHWAY	-1.7018	0.00823045	0.149558	-1.64681	0.015534	0.171547	-1.42355	0.062753	0.403743
BROWNE_HCMV_INFECTION_30MIN_UP	-1.7122	0.00610998	0.141027	-1.21659	0.222222	0.588353	-1.12204	0.281046	0.700556
BIOCARTA_NGF_PATHWAY	-1.71271	0.00996016	0.14333	-1.76922	0.010142	0.103351	-1.11578	0.295259	0.709713
AMIT_EGF_RESPONSE_40_MCF10A	-1.71407	0.00845666	0.144435	-1.59888	0.0444015	0.209524	-1.19308	0.247335	0.60472
PID_ATR_PATHWAY	-1.71946	0.00199601	0.143518	-1.59239	0.0207939	0.214591	-1.51745	0.0377359	0.330297
KOBAYASHI_RESPONSE_TO_ROMIDEPSIN	-1.72086	0.0147059	0.144897	-1.49108	0.0671642	0.308963	-1.28375	0.164706	0.519307
BIOCARTA_TCR_PATHWAY	-1.73884	0.00422833	0.127744	-2.05496	0	0.0176287	-1.3153	0.125749	0.49802
BIOCARTA_IGF1_PATHWAY	-1.74109	0.00865801	0.128251	-1.53153	0.0459082	0.277704	-1.32845	0.11479	0.489467
NIKOLSKY_BREAST_CANCER_6P24_P22_AMPLICON	-1.75248	0.0146444	0.120907	-0.858097	0.677104	0.937255	-1.31687	0.138462	0.497575
BIOCARTA_EGF_PATHWAY	-1.77343	0.00211864	0.105177	-1.65326	0.011215	0.169736	-1.46775	0.0447761	0.354544
BIOCARTA_TPO_PATHWAY	-1.77877	0.00390625	0.10554	-1.4925	0.0562016	0.309617	-0.972261	0.484849	0.877025
BENPORATH_PROLIFERATION	-1.78067	0	0.106398	-0.695479	0.984429	0.988942	-1.30958	0.0382883	0.504634
ASTON_MAJOR_DEPRESSIVE_DISORDER_DN	-1.78322	0	0.107338	-1.63707	0.00180505	0.170669	-1.5981	0.00218341	0.268566
MIKKELSEN_MEF_HCP_WITH_H3K27ME3	-1.78583	0	0.108381	-1.66111	0	0.168827	-2.02561	0	0.0186004
BIOCARTA_IL6_PATHWAY	-1.81115	0.00203252	0.0853469	-1.12955	0.300388	0.656443	-0.667668	0.922	1
BIOCARTA_EPO_PATHWAY	-1.82272	0.00428265	0.0850934	-1.54459	0.0304183	0.265408	-0.976529	0.496907	0.868714
PUJANA_BREAST_CANCER_WITH_BRCA1_MUTATED_UP	-1.82402	0	0.0872353	-0.744049	0.884342	0.981152	-1.49649	0.0322581	0.341733
OUYANG_PROSTATE_CANCER_PROGRESSION_DN	-1.83666	0.006	0.0796554	-1.42077	0.0799257	0.386424	-1.59555	0.0286299	0.261812
DIRMEIER_LMP1_RESPONSE_EARLY	-1.84326	0	0.0774273	-1.84828	0	0.0658046	-1.48729	0.0147679	0.354646
VILIMAS_NOTCH1_TARGETS_UP	-1.84429	0	0.0800943	-1.65632	0.00974659	0.17119	-1.64008	0.0193133	0.237419
BIOCARTA_CXCR4_PATHWAY	-1.84945	0	0.0790454	-1.75922	0.0115607	0.110189	-1.79066	0.00845666	0.117949
ABE_VEGFA_TARGETS_30MIN	-1.85645	0.00806452	0.0777859	-1.64821	0.0174757	0.175637	-1.8998	0	0.0557233
PYEON_CANCER_HEAD_AND_NECK_VS_CERVICAL_UP	-1.86441	0	0.0794798	-0.904713	0.661818	0.897688	-1.33702	0.0357143	0.486452
GARGALOVIC_RESPONSE_TO_OXIDIZED_PHOSPHOLIPIDS_YELLOW_UP	-1.88551	0	0.0672327	-0.828477	0.687379	0.953609	-0.982704	0.477083	0.867611
WANG_LSD1_TARGETS_DN	-1.89065	0.00211864	0.0668757	-1.76963	0.0059761	0.105039	-1.77511	0.00437637	0.132349
RASHI_RESPONSE_TO_IONIZING_RADIATION_1	-1.89902	0.00200401	0.0644513	-2.21792	0	0.00252412	-1.37355	0.088843	0.437126
REN_ALVEOLAR_RHABDOMYOSARCOMA_UP	-1.9091	0	0.0771665	-1.1564	0.234201	0.650141	-1.70964	0	0.176607
ST_DIFFERENTIATION_PATHWAY_IN_PC12_CELLS	-1.93952	0	0.0593198	-1.93215	0	0.052129	-1.99702	0	0.0208529
PID_IL6_7_PATHWAY	-1.95983	0	0.0508889	-1.47676	0.0311284	0.32431	-1.08898	0.334047	0.738903
PID_IL2_1PATHWAY	-1.98249	0	0.0570233	-1.56541	0.0209125	0.242144	-1.75977	0	0.138803
BIOCARTA_INSULIN_PATHWAY	-1.98925	0	0.0610638	-1.66858	0.0132827	0.164209	-1.29877	0.154525	0.51378
PID_CD8_TCR_DOWNSTREAM_PATHWAY	-2.06655	0	0.0262776	-1.88903	0.00373134	0.0534036	-1.40369	0.0791667	0.412908
MARTORIATI_MDM4_TARGETS_NEUROEPITHELIUM_DN	-2.11448	0	0.0152244	-1.69742	0	0.158236	-2.29898	0	0.000275591
GUENTHER_GROWTH_SPHERICAL_VS_ADHERENT_UP	-2.21286	0	0.00449628	-2.09414	0	0.0108079	-2.49433	0	0
VERHAAK_GLIOBLASTOMA_PRONEURAL	-2.49694	0	0	-2.11642	0	0.00883072	-2.8352	0	0
