# Supplementary material for: DIPG Harbors Alterations Targetable by MEK Inhibitors, with Acquired Resistance Mechanisms Overcome by Combinatorial Inhibition
Source: Cancer Discov. 2022 Mar 8;12(3):712–29. doi: 10.1158/2159-8290.CD-20-0930 (PMC7612484; doi:10.1158/2159-8290.CD-20-0930)
Supplement: Supplementary Data [file cd-20-0930_supps4.xlsx]

## Sheet: Phospho-kinase array
	Averaged and minus negative control (PBS)					Normalized to B-Catenin					% DMSO control
	DMSO	0.1 uM	1 uM	10uM		DMSO	0.1 uM	1 uM	10uM		DMSO	0.1 uM	1 uM	10uM
Reference Spot 1	16505.5	18180.6	14958.6	12187.8		22.299	8.81636	8.85425	9.46073		100	39.5371	39.707	42.4268
CREB S133	99.86	99.24	75.67	63.22		0.134911	0.0481248	0.0447903	0.0490743		100	35.6714	33.1998	36.3753
EGFR Y1086	14.29	73.71	-5.56	-7.58		0.0193059	0.0357444	-0.00329105	-0.00588395		100	185.148	-17.0469	-30.4775
eNOS S1177	119.7	414.22	239.85	102.31		0.161715	0.200869	0.141971	0.0794178		100	124.212	87.7907	49.1097
ERK1/2 T202/Y204, T185/Y187	74.86	189.07	44.58	25.16		0.101136	0.0916863	0.0263876	0.0195304		100	90.6563	26.0912	19.311
Fgr Y412	247.94	496.97	200.21	142.03		0.334968	0.240997	0.118507	0.11025		100	71.9463	35.3787	32.9137
GSK-3a/b S21/S9	207.49	291.65	133.44	5.98		0.28032	0.141431	0.0789852	0.00464196		100	50.4533	28.1768	1.65595
GSK-3b S9	1724.13	2123.58	1591.66	2143.15		2.32931	1.02979	0.942128	1.66361		100	44.2103	40.4467	71.4209
HSP27 S78/S82	3730.38	2879.39	1290.48	1098.25		5.03976	1.39631	0.763855	0.852513		100	27.7059	15.1566	16.9157
JNK 1/2/3 T183/Y185, T221/Y223	166.66	212.61	94.48	64.1		0.225158	0.103102	0.0559242	0.0497574		100	45.7907	24.8377	22.0989
Lck Y394	56.72	16.92	17.96	67.99		0.076629	0.00820507	0.0106308	0.052777		100	10.7075	13.8731	68.8735
Lyn Y397	72.46	235.56	119.09	28.3		0.0978938	0.114231	0.0704912	0.0219678		100	116.689	72.0079	22.4404
MSK1/2 S376/S360	464.49	478.04	334.83	115.4		0.627528	0.231817	0.198191	0.0895789		100	36.9414	31.5828	14.2749
p38a T180/Y182	413.21	819.24	464.07	309.5		0.558249	0.397277	0.27469	0.240248		100	71.1648	49.2057	43.0361
PDGFR-B Y751	635.68	611.59	333.83	172.26		0.858807	0.29658	0.197599	0.133716		100	34.534	23.0086	15.57
PLC-y1 Y783	611.58	1332.79	965.64	1534.55		0.826247	0.646314	0.571577	1.19119		100	78.2228	69.1775	144.169
Src Y419	2918.56	630.81	482.34	279.47		3.94299	0.305901	0.285505	0.216938		100	7.75809	7.24082	5.50186
STAT2 Y689	222.05	427.85	268.66	259.94		0.299991	0.207479	0.159024	0.201778		100	69.1617	53.0097	67.2613
STAT5a/b Y694/Y699	1763.2	1766.31	1775.54	1234.32		2.38209	0.856542	1.05097	0.958137		100	35.9576	44.1196	40.2225
WNK1 T60	334.9	479.31	342.13	288.05		0.452451	0.232433	0.202512	0.223598		100	51.372	44.7589	49.4192
Yes Y426	1924.94	509.01	249.8	192.19		2.6006	0.246836	0.147861	0.149187		100	9.49149	5.68563	5.73663
Reference Spot 2	16327.6	18080.9	19227.8	15145.3		22.0587	8.76803	11.3812	11.7565		100	39.7487	51.5951	53.2964
B-Catenin	740.19	2062.14	1689.43	1288.25		1	1	1	1		100	100	100	100
PBS (Negative Control)	0	0	0	0		0	0	0	0		#DIV/0!	#DIV/0!	#DIV/0!	#DIV/0!
Akt 1/2/3 T308	356.23	319.68	103.1	123.46		0.481268	0.155023	0.0610265	0.0958354		100	32.2114	12.6803	19.9131
Akt 1/2/3 S473	398.05	242.15	120.91	172.72		0.537767	0.117427	0.0715685	0.134073		100	21.8359	13.3085	24.9315
Reference Spot 1	18713.3	18288.5	18204.6	14898.9		25.2817	8.8687	10.7756	11.5652		100	35.0795	42.6221	45.7452
Chk-2 T68	966.54	879.15	598.46	725.96		1.3058	0.426329	0.354238	0.563524		100	32.6489	27.128	43.1555
c-Jun S63	256.48	258.05	80.03	109.47		0.346506	0.125137	0.047371	0.0849757		100	36.114	13.6711	24.5236
p53 S15	2549.28	1792.64	1548.9	1448.05		3.44409	0.869311	0.916818	1.12404		100	25.2407	26.62	32.6369
p53 S46	4509.88	4481.08	3327.25	2849.24		6.09287	2.17302	1.96945	2.21171		100	35.665	32.3239	36.3
p53 S392	1285.04	1178.31	1425.86	2613.76		1.73609	0.571402	0.843989	2.02892		100	32.913	48.6142	116.867
p70S6K T389	223.29	248.97	92.61	46.74		0.301666	0.120734	0.0548173	0.0362818		100	40.0224	18.1715	12.0271
p70S6K T421/S424	199.57	173.73	114.06	114.64		0.26962	0.0842474	0.0675139	0.0889889		100	31.2467	25.0404	33.0053
PRAS40 T246	753.09	549.24	322.68	320.48		1.01743	0.266345	0.190999	0.248772		100	26.1782	18.7728	24.451
PYK2 Y402	646.47	508.98	611.63	262.32		0.873384	0.246821	0.362033	0.203625		100	28.2603	41.4518	23.3145
RSK1/2 S221/S227	202.83	149.77	139.58	219.49		0.274024	0.0726284	0.0826196	0.170378		100	26.5044	30.1505	62.1764
RSK1/2/3 S380/S386/S377	775.51	667.33	318.13	420.61		1.04772	0.32361	0.188306	0.326497		100	30.8872	17.973	31.1627
STAT1 Y701	54.28	79.67	131.6	37.62		0.0733325	0.0386346	0.0778961	0.0292024		100	52.6842	106.223	39.8219
STAT3 Y705	63.11	24.97	53.74	77.88		0.0852619	0.0121088	0.0318095	0.0604541		100	14.2019	37.308	70.904
STAT3 S727	3886.49	3731.02	2677.01	2775.21		5.25067	1.8093	1.58456	2.15425		100	34.4584	30.1783	41.0281
STAT6 Y641	95.35	158.33	115.59	106.2		0.128818	0.0767795	0.0684195	0.0824374		100	59.6029	53.1132	63.9951
HSP60	10764.7	12172.5	11337.2	10990.1		14.5432	5.90284	6.71067	8.53105		100	40.5884	46.1431	58.6601
PBS (Negative Control)	0	0	0	0		0	0	0	0		#DIV/0!	#DIV/0!	#DIV/0!	#DIV/0!
